# Supplementary material for: Infrasound sensation is mediated by intracochlear electrical potentials
Source: Sci Rep. 2026 Apr 24;16:19097. doi: 10.1038/s41598-026-50179-w (PMC13280377; doi:10.1038/s41598-026-50179-w)
Supplement: Supplementary file 1 — Supplementary Material 1 [file 41598_2026_50179_MOESM1_ESM.asc]

Version 4
SHEET 1 2688 872
WIRE 736 -496 704 -496
WIRE 464 -464 384 -464
WIRE 704 -464 704 -496
WIRE 704 -464 528 -464
WIRE 1088 -464 704 -464
WIRE 1408 -464 1088 -464
WIRE 1616 -464 1408 -464
WIRE 384 -432 384 -464
WIRE 1616 -432 1616 -464
WIRE 832 -400 784 -400
WIRE 784 -384 784 -400
WIRE 1152 -384 1088 -384
WIRE 384 -320 384 -352
WIRE 704 -320 384 -320
WIRE 784 -320 704 -320
WIRE 1088 -320 784 -320
WIRE 1408 -320 1088 -320
WIRE 1616 -320 1616 -352
WIRE 1616 -320 1408 -320
WIRE 1616 -304 1616 -320
WIRE 704 -208 656 -208
WIRE 656 -176 656 -208
WIRE 656 -176 384 -176
WIRE 880 -176 656 -176
WIRE 1104 -176 880 -176
WIRE 1376 -176 1104 -176
WIRE 1488 -176 1456 -176
WIRE 1520 -176 1488 -176
WIRE 1616 -176 1600 -176
WIRE 1488 -112 1488 -176
WIRE 1616 -16 1616 -176
WIRE 384 32 384 -96
WIRE 416 32 384 32
WIRE 656 32 656 -96
WIRE 688 32 656 32
WIRE 384 96 384 32
WIRE 656 144 656 32
WIRE 880 144 880 -96
WIRE 1104 144 1104 -96
WIRE 384 304 384 256
WIRE 656 304 384 304
WIRE 880 304 656 304
WIRE 1104 304 880 304
WIRE 1280 304 1104 304
WIRE 1376 304 1280 304
WIRE 1488 304 1488 -48
WIRE 1488 304 1456 304
WIRE 1616 304 1616 64
WIRE 1616 304 1488 304
WIRE 656 336 656 304
WIRE 704 336 656 336
WIRE 1616 368 1616 304
WIRE 1424 384 1280 384
WIRE 1616 464 1616 448
WIRE 1616 464 1280 464
WIRE 1616 480 1616 464
FLAG 1152 -384 V_MET_OHC
FLAG 832 -400 V_MET_IHC
FLAG 1616 480 0
FLAG 1616 -304 0
SYMBOL res 864 128 R0
SYMATTR InstName R_OHC2_B
SYMATTR Value 15Meg
SYMBOL Misc\\battery 1616 -32 M0
WINDOW 123 0 0 Left 0
WINDOW 39 0 0 Left 0
WINDOW 0 10 19 Left 2
WINDOW 3 27 72 Left 2
SYMATTR InstName V_stria
SYMATTR Value 100m
SYMBOL res 1472 -192 R90
WINDOW 0 -4 67 VBottom 2
WINDOW 3 32 56 VTop 2
SYMATTR InstName R_stria_out
SYMATTR Value 2.5Meg
SYMBOL cap 1472 -112 R0
SYMATTR InstName C_buffer
SYMATTR Value .5n
SYMBOL res 1360 320 R270
WINDOW 0 32 56 VTop 2
WINDOW 3 0 56 VBottom 2
SYMATTR InstName R_SC
SYMATTR Value 2.5Meg
SYMBOL res 1616 -192 R90
WINDOW 0 -6 41 VBottom 2
WINDOW 3 32 56 VTop 2
SYMATTR InstName R_stria_buffer
SYMATTR Value 5Meg
SYMBOL Misc\\signal 384 -448 R0
WINDOW 39 0 0 Left 0
WINDOW 123 42 43 Left 2
WINDOW 3 -89 107 Left 2
WINDOW 0 -85 16 Left 2
SYMATTR Value2 AC 100 0
SYMATTR Value SINE(0 10.2k 4 0.25 0 88 1k)
SYMATTR InstName V_EC
SYMBOL cap 720 -400 R180
WINDOW 0 25 48 Left 2
WINDOW 3 29 17 Left 2
SYMATTR InstName C_IHC_Vel
SYMATTR Value 400n
SYMBOL ind 1632 -336 R180
WINDOW 0 20 111 Left 2
WINDOW 3 36 19 Left 2
SYMATTR InstName L_Helicotrema
SYMATTR Value 10m
SYMBOL cap 528 -480 R90
WINDOW 0 0 32 VBottom 2
WINDOW 3 32 32 VTop 2
SYMATTR InstName C_ME
SYMATTR Value 10�
SYMBOL Misc\\battery 384 160 M0
WINDOW 123 0 0 Left 0
WINDOW 39 0 0 Left 0
WINDOW 3 22 82 Left 2
SYMATTR Value -45m
SYMATTR InstName IHC
SYMBOL res 368 80 R0
SYMATTR InstName R_IHC_B
SYMATTR Value 30Meg
SYMBOL res 720 -304 R180
WINDOW 0 36 76 Left 2
WINDOW 3 36 40 Left 2
SYMATTR InstName R_IHC_Vel
SYMATTR Value 1k
SYMBOL res 1088 -192 R0
WINDOW 3 -161 69 Left 2
WINDOW 0 41 33 Left 2
SYMATTR Value R=275Meg/(1.7*V(V_MET_OHC)+1.2V)
SYMATTR InstName R_OHC3_MET
SYMBOL res 864 -192 R0
WINDOW 3 -176 107 Left 2
WINDOW 0 39 33 Left 2
SYMATTR Value R=275Meg/(1.7*V(V_MET_OHC)+1.2V)
SYMATTR InstName R_OHC2_MET
SYMBOL res 640 -192 R0
WINDOW 0 42 32 Left 2
WINDOW 3 -159 67 Left 2
SYMATTR InstName R_OHC1_MET
SYMATTR Value R=275Meg/(1.7*V(V_MET_OHC)+1.2V)
SYMBOL Misc\\battery 656 208 M0
WINDOW 123 0 0 Left 0
WINDOW 39 0 0 Left 0
WINDOW 3 29 80 Left 2
SYMATTR Value -80m
SYMATTR InstName OHC1
SYMBOL res 1088 128 R0
SYMATTR InstName R_OHC3_B
SYMATTR Value 15Meg
SYMBOL res 640 128 R0
SYMATTR InstName R_OHC1_B
SYMATTR Value 15Meg
SYMBOL Misc\\battery 880 208 M0
WINDOW 123 0 0 Left 0
WINDOW 39 0 0 Left 0
WINDOW 3 29 80 Left 2
SYMATTR Value -80m
SYMATTR InstName OHC2
SYMBOL Misc\\battery 1104 208 M0
WINDOW 123 0 0 Left 0
WINDOW 39 0 0 Left 0
WINDOW 3 29 80 Left 2
SYMATTR Value -80m
SYMATTR InstName OHC3
SYMBOL res 1264 288 R0
SYMATTR InstName R_BM
SYMATTR Value 1Meg
SYMBOL res 1264 368 R0
SYMATTR InstName R_ST
SYMATTR Value 1Meg
SYMBOL res 1632 464 R180
WINDOW 0 36 76 Left 2
WINDOW 3 36 40 Left 2
SYMATTR InstName R_SV
SYMATTR Value 1Meg
SYMBOL zener 768 -320 M180
WINDOW 0 40 43 Left 2
WINDOW 3 38 16 Left 2
SYMATTR InstName D1
SYMATTR Value MET_IHC
SYMATTR Description Diode
SYMATTR Type diode
SYMBOL res 800 -416 R90
WINDOW 0 0 56 VBottom 2
WINDOW 3 32 56 VTop 2
SYMATTR InstName R1
SYMATTR Value 100k
SYMBOL res 1072 -368 M180
WINDOW 0 36 76 Left 2
WINDOW 3 36 40 Left 2
SYMATTR InstName R2
SYMATTR Value 100k
SYMBOL zener 1072 -320 M180
WINDOW 0 43 44 Left 2
WINDOW 3 38 16 Left 2
SYMATTR InstName D2
SYMATTR Value MET_OHC
SYMATTR Description Diode
SYMATTR Type diode
SYMBOL cap 1424 -400 R180
WINDOW 0 25 48 Left 2
WINDOW 3 29 17 Left 2
SYMATTR InstName C_BMa
SYMATTR Value 1m
SYMBOL res 1392 -304 M180
WINDOW 0 36 76 Left 2
WINDOW 3 36 40 Left 2
SYMATTR InstName R_BMa
SYMATTR Value 5
SYMBOL res 368 -192 R0
WINDOW 0 41 33 Left 2
WINDOW 3 -79 108 Left 2
SYMATTR InstName R_IHC_MET
SYMATTR Value R=150Meg/(2*V(V_MET_IHC)+0.2)
TEXT 720 -208 Left 2 ;V_SM - endolymphatic potential in scala media
TEXT 720 336 Left 2 ;V_OoC - organ of Corti (extracellular)
TEXT 416 -296 Left 2 ;Middle ear stiffness
TEXT 896 -296 Right 2 ;IHC velocity coupling
TEXT 1432 88 Left 2 ;Stria vascularis
TEXT 384 352 Left 2 !.tran 0 4 0
TEXT 384 384 Left 2 ;.ac dec 100 1 10000
TEXT 1440 384 Left 2 ;V_ST
TEXT 384 416 Left 2 !.model MET_IHC D(IS=1e-7 N=.8 nbv=6 bv=3 Ibv=2)
TEXT 384 448 Left 2 !.model MET_OHC D(IS=1e-20 N=.8 nbv=6 bv=3 Ibv=100)
TEXT 1344 -296 Left 2 ;BM stiffness
TEXT 752 -496 Left 2 ;V_BM - basilar membrane displacement
TEXT 432 24 Left 2 ;V_IHC
TEXT 696 32 Left 2 ;V_OHC
TEXT 952 -296 Left 2 ;OHC displacement coupling
TEXT 296 -304 Left 2 ;Ear canal
LINE Normal 432 -96 336 -96 1
LINE Normal 1008 -16 1008 -16 2
LINE Normal 1008 -16 1008 -16 2
RECTANGLE Normal 928 272 832 -96 1
RECTANGLE Normal 704 272 608 -96 1
RECTANGLE Normal 1152 272 1056 -96 1
ARC Normal 288 -112 480 224 323 -59 437 -80 1
